# Supplementary material for: Geometric Flow Control Lateral Flow Immunoassay Devices (GFC-LFIDs): A New Dimension to Enhance Analytical Performance
Source: Research (Wash D C). 2019 Jun 17;2019:8079561. doi: 10.34133/2019/8079561 (PMC6750055; doi:10.34133/2019/8079561)
Supplement: Supplementary Materials — Supplemental information includes five figures that can be found with this article online. [file 8079561.f1.zip]

Archive with 8 entries (7 files):
- 8079561.f1/
- 8079561.f1/8079561_SupplDesc.docx
- 8079561.f1/figs_SI_02.pdf
- 8079561.f1/figs_SI_03.pdf
- 8079561.f1/figs_SI_04.pdf
- 8079561.f1/figs_SI_05.pdf
- 8079561.f1/figs_SI_06.pdf
- 8079561.f1/fig_SI_01.pdf
